# Supplementary material for: Exploring the Influence of Family Attitudes and Individual Psychological Factors on Antibiotic Utilization: A Pilot Study
Source: Healthcare (Basel). 2024 Jun 18;12(12):1213. doi: 10.3390/healthcare12121213 (PMC11202973; doi:10.3390/healthcare12121213)
Supplement: Supplementary file 1 [file healthcare-12-01213-s001.zip]

Archive with 1 entries (1 files):
- healthcare-2887581-supplementary.pdf
